# Supplementary material for: Ionic current changes underlying action potential repolarization responses to physiological pacing and adrenergic stimulation in adult rat ventricular myocytes
Source: Physiol Rep. 2023 Jul 26;11(14):e15766. doi: 10.14814/phy2.15766 (PMC10371833; doi:10.14814/phy2.15766)
Supplement: Supplementary file 1 — Supinfo. [file PHY2-11-e15766-s001.zip]

Archive with 2 entries (2 files):
- phy215766-sup-0001-Equations Supplement.docx
- phy215766-sup-0002-Leeds_rat_cell_model_(mLR).c
