# Supplementary material for: Ionic current changes underlying action potential repolarization responses to physiological pacing and adrenergic stimulation in adult rat ventricular myocytes
Source: Physiol Rep. 2023 Jul 26;11(14):e15766. doi: 10.14814/phy2.15766 (PMC10371833; doi:10.14814/phy2.15766)
Supplement: Supplementary file 1 — Supinfo. [file PHY2-11-e15766-s001.zip › phy215766-sup-0002-Leeds_rat_cell_model_(mLR).c]

// Stevenson-Cocks et al. model of the rat ventricular cardiac electrophysiology and calcium handling.
// Cite: Stevenson-Cocks, HJ (2020) Biophysical modelling of rat cardiac electrophysiology and calcium handling. PhD Thesis, University of Leeds.
// Also see: Gattoni S, Roe AT, Frisk M, Louch WE, Niederer SA, Smith NP (2016) The calcium-frequency response in the rat ventricular myocyte: an experimental and modelling study. Journal of Physiology 594, 4193-4224.
// Also see: Colman MA (2019) Arrhythmia mechanisms and spontaneous calcium release: Bi-directional coupling between re-entrant and focal excitation. PLOS Computational Biology 15(8), e1007260.

// Written in C by Al Benson (with help from Harley Stevenson-Cocks and Michael Colman), School of Biomedical Sciences, University of Leeds, August 2020.

// DEFINE S1-S2 STIMULUS PROTOCOL.
	#define bcl		250.0		// Basic S1 Cycle Length (ms)
	#define beats	99			// Number of S1 Pacing Beats
	#define S2		bcl			// S2 Interval (i.e. time to apply S2 stimulus after last S1 stimulus; ms)

// DFINE NUMBER OF ACTION POTENTIALS TO PRINT TO OUTPUT FILE.
	#define print_aps	1	// Define number of final action potentials (including S2 AP) to print to output file.

// SCALE CURRENTS AND FLUXES.
// The following values are used to scale individual membrane currents and calcium fluxes.
// THE VALUES ARE PERCENT OF DEFAULT.
// So a value of 0.0 gives complete block; 50.0 gives 50% of the default current; 100.0 gives no change, i.e. the same as the default model value; 150.0 increases the current by 50%; 200.0 doubles the current; and so on.
// Setting everything to 100.0 gives the default model.
	// Membrane currents.
	#define scale_ina	  100.0		// Fast sodium current.
	#define scale_ical	  100.0		// L-type calcium current.
	#define scale_ito	  100.0		// Transient outward potassium current.
	#define scale_iss	  100.0		// Steady state outward potassium current.
	#define scale_ik1	  100.0		// Inward rectifier potassium current.
	#define scale_if	  100.0		// Hyperpolarisation activated current
	#define scale_inaca	  100.0		// Sodium/calcium exchange current.
	#define scale_inak	  100.0		// Sodium-potassium ATPase current.
	// Background currents and sarcolemmal calcium pump current
	#define scale_inab	  100.0		// Background sodium current.
	#define scale_icab	  100.0		// Background calcium current.
	#define scale_ikb	  100.0		// Background potassium current.
	#define scale_ipca	  100.0		// Sarcolemmal calcium pump current.
	// Calcium handling.
	#define scale_RyR	  100.0		// Calcium flux through ryanodine receptors (calcium release).
	#define scale_SERCA	  100.0		// Calcium flux through SERCA (calcium uptake).
	#define scale_SR_leak 100.0		// Calcium leak from SR into cytoplasm.

/*********************************************************

Declare Parameters and Variables. All Variables are Global

*********************************************************/

#include <stdio.h>
#include <stdlib.h>
#include <math.h>

/********** Gattoni et al. membrane currents **********/

// Sodium current
double ina;								// Sodium current (pA/pF)
double ena;								// Reversal potential for sodium currents (mV)
const double gna = 7.0;					// Maximum conductance of INa (S/mF). Units from Harley's integrated model.
double ina_m;							// INa activation gate m
double ina_taum;						// Time constant of gate m (ms)
double ina_mss;							// Steady state value of gate m
double ina_h;							// INa inactivation gate h
double ina_tauh;						// Time constant of gate h (ms)
double ina_hss;							// Steady state value of gate h
double ina_j;							// INa inactivation gate j
double ina_tauj;						// Time constant of gate j (ms)
double ina_jss;							// Steady state value of gate j

// Calcium independent transient outward potassium current
double ito;								// Calcium independent transient outward potassium current (pA/pF)
double ek;								// Reversal potential for potassium currents (mV)
const double gto = 0.196;				// Maximum conductance of Ito (S/mF). Units from Harley's integrated model.
double ito_r;							// Ito activation gate r
double ito_taur;						// Time constant of gate r (ms)
double ito_rss;							// Steady state value of gate r
double ito_s;							// Ito inactivation gate s
double ito_taus;						// Time constant of gate s (ms)
double ito_sss;							// Steady state value of gate s
double ito_slow;						// Ito inactivation gate slow
double ito_tauslow;						// Time constant of gate slow (ms)
double ito_slowss;						// Steady state value of gate slow
const double gto_a = 0.883;				// Fractional contribution of gate s to inactivation
const double gto_b = 0.117;				// Fractional contribution of gate slow to inactivation

// Steady state outward potassium current
double iss;								// Steady state outward potassium current (pA/pF)
const double gss = 0.12;				// Maximum conductance of Iss (S/mF). Units from Harley's integrated model.
double iss_rss;							// Iss activation gate rss
double iss_taurss;						// Time constant of gate rss (ms)
double iss_rssss;						// Steady state value of gate rss
double iss_sss;							// Iss activation gate sss
const double iss_tausss = 2100.0;		// Time constant of gate sss (ms)
double iss_sssss;						// Steady state value of gate sss

// Hyperpolarisation activated current
double if_tot;							// Hyperpolarisation activated current (pA/pF)
const double gf = 0.0145;				// Maximum conductance of If (S/mF). Units from Harley's integrated model.
double if_na;							// Sodium component of If (�A)
const double gfna = 0.2;				// Fractional contribution of IfNa to If
double if_k;							// Potassium component of If (�A)
const double gfk = 0.8;					// Fractional contribution of IfK to If
double if_y;							// If inactivation gate y
double if_tauy;							// Time constant of gate y (ms)
double if_yss;							// Steady state value of gate y

// Inward rectifier potassium current
double ik1;								// Inward rectifier potassium current (pA/pF)
double ik1_t1, ik1_t2, ik1_t3;			// Inward rectifier potassium intermediate terms.
const double gk1 = 0.00004;				// Maximum conductance of IK1 (S). Units from Gattoni model. Because of the current formulation, it is calculated as in Gattoni and then scaled (by 10000) to match Harley's integrated model units.

// Sodium and potassium background currents
double ib;								// Total background current (pA/pF)
double ibna;							// Background Na current (pA/pF)
const double gbna = 8.015e-4;			// Maximum conductance of IbNa (S/mF). Units from Harley's integrated model.
double ibk;								// Background K current (pA/pF)
const double gbk = 1.38e-3;				// Maximum conductance of IbK (S/mF). Units from Harley's integrated model.

// Sodium potassium pump
double inak;							// Sodium potassium pump current (pA/pF)
const double inak_max = 13.8;			// Maximum INaK (S/mF). Units from Harley's integrated model.
const double inak_kdnaio = 19;			// Intracellular dissociation constant for Na at site ??? (mM)
const double inak_kdnais = 22;			// Intracellular dissociation constant for Na at site ??? (mM)
const double inak_kdnaes = 880;			// Extracellular dissociation constant for Na at site ??? (mM)
double inak_nu1;						// ?
const double inak_alpha = 1.8;			// ? (mM)
const double inak_delta = 0.3;			// Dielectric partitioning parameter specifying the strength of the voltage dependence of INaK
const double inak_gamma = 3.6;			// ?

// Membrane potential
double v;								// Membrane potential (mV)
double dvdt;							// Rate of change of V (mV/ms)

// Physical constants
const double R = 8.314;					// Ideal gas constant (J/mol/K)
const double T = 310.0;					// Absolute temperature (K)
const double F = 96.485;				// Faraday's constant (C/mmol)
double Cm;								// Cell membrane capacitance (pF)

// Constant ion concentrations
double cai;								// Intracellular Ca concentration (mM)
const double cao = 1.8;					// Extracellular Ca concentration (mM)
const double nai = 13.6747825911218;	// Intracellular Na concentration (mM)
const double nao = 140.0;				// Extracellular Na concentration (mM)
const double ki  = 136.953310677493;	// Intracellular K  concentration (mM)
const double ko  = 5.4;					// Extracellular K  concentration (mM)


/********** Colman/Stevenson-Cocks 0D deterministic calcium handling **********/

// Calcium concentrations.
double ca_cyto;							// Calcium concentration in the cytoplasm (uM).
double ca_ss;							// Calcium concentration in the subspace (uM).
double ca_ds;							// Calcium concentration in the dyadic cleft (uM).
double ca_jsr;							// Calcium concentration in the junctional SR (uM).
double ca_nsr;							// Calcium concentration in the network SR (uM).
double dcacyto_dt;						// Rate of change of calcium concentration in the cytoplasm (uM/ms).
double dcass_dt;						// Rate of change of calcium concentration in the subspace (uM/ms).
double dcajsr_dt;						// Rate of change of calcium concentration in the junctional SR (uM/ms).
double dcansr_dt;						// Rate of change of calcium concentration in the network SR (uM/ms).
const double vol_cyto = 1.0;			// Cytoplasm volume per CRU (um^3).
const double vol_nsr  = 0.1;			// Network SR volume per CRU (um^3). Value from Harley's integrated model. Value in Mike's model is 0.05.
const double vol_ss   = 0.0175;			// Subspace volume per CRU (um^3).
const double vol_ds   = 1.712e-3;		// Average individual dyad volume (um^3).
const double vol_jsr  = 0.015;			// Individual JSR volume (um^3).
// Calcium transfer between compartments.
double Jds;								// Flux from dyadic cleft to subspace (uM/ms).
double Jss;								// Flux from subspace to cytoplasm (uM/ms).
double Jjsr;							// Flux from network to junctional SR (uM/ms).
const double tau_ds  = 0.022;			// Time constant diffusion from dyad to SS (ms).
const double tau_ss  = 0.1;				// Time constant diffusion from subspace to cytoplasm (ms).
const double tau_jsr = 5.0;				// Time constant diffusion from nSR to jSR (ms).
// Reaction terms.
double phi_ss;							// Reaction term, flux from dyadic cleft to subspace (uM/ms).
double phi_cyto;						// Reaction term, flux from subspace to cytoplasm (uM/ms).
double phi_nsr;							// Reaction term, flux from cytoplasm to network SR (uM/ms).
double phi_jsr;							// Reaction term, flux from network to junctional SR (uM/ms).

// L-TYPE CALCIUM CHANNEL (LTCC) FLUX.
double JCaL;							// LTCC flux (uM/ms).
double JCaL_bar;						// Maximal LTCC flux (uM/ms).
double LTCC_z;							// LTCC intermediate term VF/RT for calculating JCal_bar.
double LTCC_ca;							// Dyadic calcium concentration for calculating JCal_bar.
const double LTCC_PCa = 0.0204;			// Maximal flux rate (umol/C/ms * um^3). This is maximum permeability of LTCC (11.9 umol/C/ms) multiplied by dyadic space volume (1.712e-3 um^3).
double LTCC_d1;							// LTCC activation state d1 (unitless).
double LTCC_d2;							// LTCC activation state d2 (unitless).
double LTCC_d3;							// LTCC activation state d3 (unitless).
double dLTCC_d1_dt;						// Rate of change of LTCC activation state d1 (/ms).
double dLTCC_d2_dt;						// Rate of change of LTCC activation state d2 (/ms).
double dLTCC_d3_dt;						// Rate of change of LTCC activation state d3 (/ms).
double LTCC_d_a12;						// Rate constant for transition d1 to d2 (alpha_d1d2) (/ms).
double LTCC_d_b12;						// Rate constant for transition d2 to d1 (beta_d1d2) (/ms).
const double LTCC_d_a23	  = 0.15;		// Rate constant for transition d2 to d3 (alpha_d2d3) (/ms).  Value from Harley's integrated model. Value in Mike's model is 0.3.
const double LTCC_d_b23	  = 6.0;		// Rate constant for transition d3 to d2 (beta_d2d3) (/ms)
double LTCC_d_ss;						// Steady-state value of LTCC activation state d (unitless)
double LTCC_d_tau;						// Time constant for LTCC activation (ms).
double LTCC_f;							// LTCC voltage induced inactivation state f (unitless).
double LTCC_f_ss;						// Steady-state value of LTCC voltage induced inactivation state f (unitless)
double LTCC_f_tau;						// Time constant for LTCC voltage induced inactivation (ms).
double LTCC_fca;						// LTCC Ca2+ induced inactivation state fca (unitless).
double LTCC_fca_ss;						// Steady-state value of LTCC Ca2+ induced inactivation state fca (unitless)
const double LTCC_fca_tau = 9.0;		// Time constant for Ca2+ induced inactivation (ms). NOTE: value from Harley's model that wasn't in Table 4.7 of his thesis. Value in Mike's model is 15.0.
const double LTCC_ca_bar  = 0.6;		// Ca2+ constant for Ca2+ induced inactivation (uM). NOTE: value from Harley's model that wasn't in Table 4.7 of his thesis. Value in Mike's model is 6.0.
const double LTCC_gamma   = 0.341;		// Activity coefficient LTCC (unitless).
const int NLTCC			  = 12;			// Number of L-type calcium channels per dyad. NOTE: value from Harley's model that wasn't in Table 4.7 of his thesis. Value in Mike's model is 15.0.

// INTRACELLULAR CALCIUM RELEASE (0D deterministic model).
double Jrel;							// RyR release flux (uM/ms).
double Krel;							// RyR activation (/ms).
const double Jrel_max = 0.000205;		// Maximal flux rate through the RyRs (um^3/ms)
const double RyR_H    = 2.5;			// RyR open rate Ca2+ power.
const int N_RyR    = 100;				// Number of RyRs per dyad.
// RyR states.
double RyR_CA;							// RyR "closed activated" state (unitless).
double RyR_OA;							// RyR "open activated" state (unitless).
double RyR_OI;							// RyR "open inactivated" state (unitless).
double RyR_CI;							// RyR "closed inactivated" state (unitless).
double dRyR_CA_dt;						// Rate of change of RyR "closed activated" state (/ms).
double dRyR_OA_dt;						// Rate of change of RyR "open activated" state (/ms).
double dRyR_CI_dt;						// Rate of change of RyR "open inactivated" state (/ms).
double dRyR_OI_dt;						// Rate of change of RyR "closed inactivated" state (/ms).
// Transition rates.
double RyR_alpha_CO;					// RyR transition rate, closed to open (calcium-dependent) (/ms).
double RyR_beta_CO;						// RyR transition rate, open to closed (calcium-dependent) (/ms).
double RyR_alpha_AI;					// RyR transition rate, activated to inactivated (calsequestrin-dependent) (/mM/ms).
double RyR_beta_AI;						// RyR transition rate, inactivated to activated (calsequestrin-dependent) (/mM/ms).
const double RyR_ka = 2.371875e-3;		// RyR activation rate constant (uM^(1/H)/ms). This value is specific to the 0D deterministic model.
const double RyR_kb = 1.0;				// RyR deactivation rate constant (/ms).
double RyR_M;							// Monomer binding (mM).
double RyR_M_ss;						// Monomer binding steady state (/mM).
double RyR_alpha_M;						// Monomer binding alpha transition rate (/mM/ms).
double RyR_beta_M;						// Monomer binding beta transition rate (/mM/ms).
double RyR_Mi;							// Monomer inactivation (/mM).
double RyR_Mi_ss;						// Monomer inactivation steady state (/mM).
double csqn;							// Free calsequestrin concentration (mM)
const double RyR_M_tau_1  = 5.0;		// Time constant of monomer binding (ms).         Value from Harley's integrated model. Value in Mike's model is 25.0.
const double RyR_Mi_tau_1 = 5.0;		// Time constant of monomer inactivation (ms).    Value from Harley's integrated model. Value in Mike's model is 30.0.
const double RyR_M_tau_2  = 1.0;		// Time constant of monomer unbinding (ms).       Value from Harley's integrated model. Value in Mike's model is 156.0.
const double RyR_Mi_tau_2 = 1.0;		// Time constant of monomer de-inactivation (ms). Value from Harley's integrated model. Value in Mike's model is 75.0.
double ca_jsr_t_ex;						// JSR calcium concentration at time of last excitation (uM).
int ex_switch;							// Flag to identify when cell is excited.

// INTRACELLULAR CALCIUM UPTAKE AND LEAK.
double Jup;								// SR uptake (SERCA) flux (uM/ms).
const double Jup_max = 0.29481;			// Maximal flux rate of Jup (uM/ms). Value from Harley's integrated model. Value in Mike's model is 0.339.
double Jup_cai_term;					// Jup intermediate term.
double Jup_cansr_term;					// Jup intermediate term.
const double Jup_KCai   = 0.15;			// Cytoplasm constant for Jup (uM).
const double Jup_KCansr = 1700.0;		// Network SR constant for Jup (uM).
double Jleak;							// SR leak flux (uM/ms).
const double Jleak_max = 1.284228e-5;	// Maximal flux rate of Jup (uM/ms). Value from Harley's integrated model. Value in Mike's model is 1.412e-5.
const double Jleak_KCansr = 450.0;		// Jleak constant (uM).

// MEMBRANE FLUXES.
const double N_CRU = 19500.0;			// Total number of calcium release units in the cell. From the 15 x 20 x 65 CRUs in Mike's spatial model.
const double Fjunc = 0.5;				// Fraction of total channels in subspace.
// Sodium-calcium exchanger (NCX) flux.
double JNaCa;							// Total sodium-calcium exchanger flux (uM/ms).
double JNaCa_cyto;						// Sodium-calcium exchanger flux in cytoplasm (uM/ms).
double JNaCa_ss;						// Sodium-calcium exchanger flux in subspace (uM/ms).
double NCX_numerator;					// Sodium-calcium exchanger intermediate term.
double NCX_denomenator;					// Sodium-calcium exchanger intermediate term.
double NCX_t1, NCX_t2, NCX_t3;			// Sodium-calcium exchanger intermediate terms.
double NCX_Ka;							// Sodium-calcium exchanger intermediate term.
double NCX_z;							// NCX intermediate term VF/RT.
const double NCX_Gbar  = 0.3726;		// Maximum flux rate of sodium-calcium exchanger (um^3.uM/ms).
const double NCX_Kda   = 0.11;  		// Calcium scaling constant (uM).
const double NCX_eta   = 0.35;  		// Voltage sensitivity coefficient (unitless).
const double NCX_Ksat  = 0.27;  		// Saturation constant (unitless).
const double NCX_KmCai = 3.59;  		// Intracellular calcium constant (uM).
const double NCX_KmCao = 1.3;   		// Extracellular calcium constant (mM).
const double NCX_KmNai = 12.3;  		// Intracellular sodium  constant (mM).
const double NCX_KmNao = 87.5;  		// Extracellular sodium  constant (mM).
// Sarcolemmal calcium pump flux.
double JCaP;							// Total sarcolemmal calcium pump flux (uM/ms).
double JCaP_cyto;						// Sarcolemmal calcium pump flux in cytoplasm (uM/ms).
double JCaP_ss;							// Sarcolemmal calcium pump flux in subspace (uM/ms).
const double CaP_gbar = 0.137*1e-2;		// Maximal flux rate of sarcolemmal calcium pump (um^3.uM/ms).
const double CaP_Km   = 0.5;			// Calcium constant (uM).
// Background calcium current flux.
double JCab;							// Total background calcium current flux (uM/ms).
double JCab_cyto;						// Background calcium current flux in cytoplasm (uM/ms).
double JCab_ss;							// Background calcium current flux in subspace (uM/ms).
double ecab;							// Calcium reversal potential (mV).
const double Cab_gbar = 1.8237e-5;		// Maximal flux rate of background calcium current (um^3.uM/ms/mV).
// Currents from flux
double ical;							// L-type calcium channel current (pA/pF).
double incx_cyto;						// Sodium-calcium exchanger current in cytoplasm (pA/pF).
double incx_ss;							// Sodium-calcium exchanger current in subspace (pA/pF).
double incx;							// Total sodium-calcium exchanger current (pA/pF).
double icap_cyto;						// Sarcolemmal calcium pump current in cytoplasm (pA/pF).
double icap_ss;							// Sarcolemmal calcium pump current in subspace (pA/pF).
double icap;							// Total sarcolemmal calcium pump current (pA/pF).
double icab_cyto;						// Background calcium current in cytoplasm (pA/pF).
double icab_ss;							// Background calcium current in subspace (pA/pF).
double icab;							// Total background calcium current (pA/pF).
const double Cm_CRU = 0.005;			// Membrane capacitance per CRU (pF)

// CALCIUM BUFFERING.
// Instantaneous buffering in the cytoplasm and subspace (parameter values from Colman 2019, Table S6).
double Bcyto;							// Instantaneous buffering factor in the cytoplasm (unitless).
double Bss;							 	// Instantaneous buffering factor in the subspace (unitless).
const double Kcam      = 7.0;		 	// Dissociation constant for calmodulin (uM).
const double Bcam      = 24.0;		 	// Total concentration of calmodulin buffering sites (uM).
const double Ksr_cyto  = 0.6;		 	// Dissociation constant for SR sites in the cytoplasm (uM).
const double Ksr_ss    = 0.9;			// Dissociation constant for SR sites in the subspace (uM).
const double Bsr       = 47.0;	 		// Total concentration of SR buffering sites (uM).
const double Kmca_cyto = 0.033;	 		// Dissociation constant for myosin (Ca) sites in the cytoplasm (uM).
const double Kmca_ss   = 0.0615; 		// Dissociation constant for myosin (Ca) sites in the subspace (uM).
const double Bmca_cyto = 140.0;	 		// Total concentration of myosin (Ca) buffering sites in the cytoplasm (uM).
const double Bmca_ss   = 70.0;	 		// Total concentration of myosin (Ca) buffering sites in the subspace (uM). NOTE: In the paper this is set the same as Bmca_cyto, but is scaled by 50% in the distributed code. Mike has confirmed the code is correct.
const double Kmmg_cyto = 3.64;	 		// Dissociation constant for myosin (Mg) sites in the cytoplasm (uM).
const double Kmmg_ss   = 5.46;	 		// Dissociation constant for myosin (Mg) sites in the subspace (uM).
const double Bmmg      = 140.0;	 		// Total concentration of myosin (Mg) buffering sites (uM).
const double C_cyto    = 1.0;	 		// Cytoplasm buffering strength coefficient (unitless).
const double C_ss      = 0.1;	 		// Subspace buffering strength coefficient (unitless).
// Instantaneous buffering in the JSR (parameter values from Colman 2019, Table S6).
double Bjsr;					 		// Instantaneous buffering factor in the junctional SR (unitless).
const double Kcsqn     = 0.8;	 		// Dissociation constant for calsequestrin (mM).
const double Bcsqn     = 10.0;   		// Total concentration of calsequestrin buffering sites (mM).
// Troponin buffering and force (parameter values from Colman 2019, Table S6).
double Jtrpn;							// Troponin buffering flux (uM/ms).
double Ltrpn_ca, Htrpn_ca;				// Concentration of Ca2+ bound to low- and high-affinity troponin sites (uM, mM).
double dLtrpn_ca_dt, dHtrpn_ca_dt;		// Rates of change of the above (uM/ms, mM/ms).
double Fnorm;							// Troponin buffering and force variable.
double phi_myo;							// Troponin buffering and force variable.
double sum_paths;						// Troponin buffering and force variable.
double f01, f12, f23;					// Troponin buffering and force variable.
double g01, g12, g23;					// Troponin buffering and force variable.
double g01_SL, g12_SL, g23_SL;			// Troponin buffering and force variable.
double KCa_trpn;						// Troponin buffering and force variable.
double Ntrpn;							// Troponin buffering and force variable.
double Khalf_trpn;						// Troponin buffering and force variable.
double Knp_trpn;						// Troponin buffering and force variable.
double sum_paths;						// Troponin buffering and force variable.
double P1_max, P2_max, P3_max;			// Troponin buffering and force variable.
double N1, N0;							// Nonpermissive tropomyosin with 0 and 1 cross bridges (unitless).
double dN1_dt, dN0_dt;					// Rates of change of the above (/ms).
double P0, P1, P2, P3;					// Permissive tropomyosin with 0, 1, 2 and 3 cross bridges (unitless).
double dP0_dt, dP1_dt, dP2_dt, dP3_dt;	// Rates of change of the above (/ms).
const double KHtrpn_pos = 100.0;		// On rate for troponin high affinity sites (/mM/ms).
const double KHtrpn_neg = 3.3e-4;		// Off rate for troponin high affinity sites (/ms). NOTE: This parameter value is incorrectly written as "1.0e-3" in Mike's paper.
const double KLtrpn_pos = 100.0;		// On rate for troponin low affinity sites (/mM/ms).
const double KLtrpn_neg = 4.0e-2;		// Off rate for troponin low affinity sites (/ms).
const double BHtrpn     = 0.14;			// Total high affinity sites on troponin (mM).
const double BLtrpn     = 0.7;			// Total low affinity sites on troponin (mM).
const double fXB        = 0.05;			// Weak to strong cross bridge transition rate (/ms).
const double gXB_min    = 0.1;			// Minimum strong to weak rate (/ms). NOTE: This parameter is incorrectly described as "Maximum strong to weak rate" in Mike's paper.
const double SL         = 2.15;			// Sarcomere length (um).
const double Kpn_trpn   = 0.04;			// Permissive to non-permissive transition rate (/ms).


/********** Main function parameters **********/

// Stimulus current.
double istim;							// Stimulus current (pA/pF)
const double stim_dur = 2.0;			// Stimulus duration (ms)
const double stim_amp = -40.0;			// Maximal stimulus current (pA/pF)
double tstim;							// Time when next stimulus is to be applied (s)
double stimtime;						// Time since last stimulus was applied (s)
int stimcount;							// Stimulus counter

// Time and time step.
double t;								// Time (ms)
const double dt = 0.01;					// Maximum time step (ms).
int x, i;								// Loop counters.

// Output file.
FILE *output_file;						// Output file
double tprint;							// Print timer (ms).
const double tprint_d = 1.0;			// How often to print to file (ms).
int print_cnt;
int print_step;

// Action potential durations, diastolic intervals and calcium transient data for each beat
double rmbp[beats+1];					// Resting membrane potential (mV)
double dvdtmax[beats+1];				// Max dV/dt (mV/s)
double vmax[beats+1];					// Max voltage (mV)
double t1apd[beats+1];					// Time of dV/dt max (s)
double t2apd[beats+1];					// Time of 50% repolarisation (s)
double t3apd[beats+1];					// Time of 90% repolarisation (s)
double di[beats+1];						// Diastolic interval (s)
double apd50[beats+1];					// Action potential duration at 50% repolarisation (s)
double apd90[beats+1];					// Action potential duration at 90% repolarisation (s)
double caimin[beats+1];					// Diastolic intracellular calcium concentration (mM)
double caimax[beats+1];					// Systolic intracellular calcium concentration (mM)

// Functions
void compute_ina ();					// Function to calculate INa
void compute_ito ();					// Function to calculate Ito
void compute_iss ();					// Function to calculate Iss
void compute_ik1 ();					// Function to calculate IK1
void compute_if ();						// Function to calculate If
void compute_ib ();						// Function to calculate Ib
void compute_inak ();					// Function to calculate INaK
void compute_calciumhandling ();		// Function to calculate calcium handling
void compute_v ();						// Function to calculate dvdt
void printtofile ();					// Function to print to file

/*****************************************************************************************************************************/


/********** Main function begins here **********/
int main()
{
	// Open output file
	output_file = fopen("Leeds_rat_output.txt","w");
	fprintf(output_file,"\"Time (ms)\"\t\"Vm (mV)\"\t\"Cai (uM)\"\t\"INa (pA/pF)\"\t\"ICa,L (pA/pF)\"\t\"Ito (pA/pF)\"\t\"Iss (pA/pF)\"\t\"IK1 (pA/pF)\"\t\"If (pA/pF)\"\t\"INaCa (pA/pF)\"\t\"INaK (pA/pF)\"\t\"INa,b (pA/pF)\"\t\"ICa,b (pA/pF)\"\t\"IK,b (pA/pF)\"\t\"IPCa (pA/pF)\"\n"); // Output file header line.

	// Reset APD, DI and CaT data arrays.
	for (x = 1; x <= beats; x++) {		// Set arrays to initial values.
		vmax[x]		= -1.0e6;
		dvdtmax[x]	= -1.0e6;
		caimin[x]	=  1.0e6;
		caimax[x]	= -1.0e6;
	}

	// Initial states
	v        = -83.6107832184647;
	ina_m    =   0.00262481221674191;
	ina_h    =   0.766970397068275;
	ina_j    =   0.597360541088075;
	ito_r    =   0.00167004185949486;
	ito_s    =   0.942994432342477;
	ito_slow =   0.291367121552826;
	iss_rss  =   0.00223808503875718;
	iss_sss  =   0.255015223837155;
	if_y     =   0.0029347379221471;
	ca_cyto  =   0.076;
	ca_ss    =   0.076;
	ca_ds    =   0.076;
	ca_jsr   = 750.0;
	ca_nsr   = 750.0;
	LTCC_d1  =   1.0;
	LTCC_d2  =   0.0;
	LTCC_d3  =   0.0;
	LTCC_f   =   1.0;
	LTCC_fca =   1.0;
	RyR_CA   =   1.0;
	RyR_OA   =   0.0;
	RyR_OI   =   0.0;
	RyR_CI   =   0.0;
	RyR_M    =   0.0;
	RyR_Mi   =   0.0;
	P0       =   1.6672012132596455e-03;
	P1       =   1.4416741873793939e-03;
	P2       =   2.6920336520753884e-03;
	P3       =   2.3449372176401837e-03;
	N0       =   9.9041768766118021e-01;
	N1       =   1.4356068652011372e-03;
	Htrpn_ca =   1.3055735570840798e-01;
	Ltrpn_ca =   1.8066410206828074e-02;

	// Other initial values
	t = 0.0;
	tstim = 0.0;
	stimtime = 1.0e6;
	print_step = round(tprint_d/dt);
	print_cnt = 1e6;
	stimcount = -1;
	Cm = Cm_CRU * N_CRU;
	cai = ca_cyto / 1000.0; // uM to mM.
	ek  =  ((R*T)/F)*log( ko/ ki);
	ena	=  ((R*T)/F)*log(nao/nai);
	ca_jsr_t_ex = ca_jsr;
	ex_switch = 0;

	// Troponin buffering and force pre-calculations.
	phi_myo = 1.0 + ( (2.3 - SL) / pow((2.3-1.7), 1.6) );
	f01 = 3.0  * fXB;
	f12 = 10.0 * fXB;
	f23 = 7.0  * fXB;
	g01 = 1.0  * gXB_min;
	g12 = 2.0  * gXB_min;
	g23 = 3.0  * gXB_min;
	g01_SL = 1.0 * phi_myo * gXB_min;
	g12_SL = 2.0 * phi_myo * gXB_min;
	g23_SL = 3.0 * phi_myo * gXB_min;
	KCa_trpn = KLtrpn_neg / KLtrpn_pos;
	Ntrpn = 3.5 * SL - 2.0;
	Khalf_trpn = 1.0 / (1.0 + (KCa_trpn / (1.4e-3 - 0.8e-3*((SL - 1.7) / 0.6)) ) );
	sum_paths = g01*g12*g23 + f01*g12*g23 + f01*f12*g23 + f01*f12*f23;
	P1_max = f01*g12*g23 / sum_paths;
	P2_max = f01*f12*g23 / sum_paths;
	P3_max = f01*f12*f23 / sum_paths;

	// Beginning of time loop.
	while (t <= (bcl*beats + S2)) {

		// Stimulus current.
		if (t >= tstim) {
			stimtime = 0.0;
			stimcount += 1;
			if (stimcount < beats-1) tstim += bcl;
			else if (stimcount == beats-1) tstim += S2;
			else tstim += 1.0e6;
			if (stimcount < beats)  printf ("S1 stimulus %d applied, Time = %.0f ms\n", stimcount+1, t);
			if (stimcount == beats) printf ("S2 stimulus applied, Time = %g ms\n", t);
			ca_jsr_t_ex = ca_jsr;
			ex_switch = 0;
 			tprint = 0.0;
			rmbp[stimcount] = v;
			caimin[stimcount] = cai;
		}
		if (stimtime >= 0.0 && stimtime < stim_dur)
			istim = stim_amp;
		else
			istim = 0.0;

		// Compute rates and variables for this time step.
		compute_calciumhandling();
 		compute_ina();
		compute_ito();
		compute_iss();
		compute_ik1();
		compute_if();
		compute_ib();
		compute_inak();
		compute_v();

		// Determine APD and calcium transient data
 		if (v > vmax[stimcount])
			vmax[stimcount] = v;
		if (cai > caimax[stimcount])
			caimax[stimcount] = cai;
		if (dvdt > dvdtmax[stimcount]) {
			dvdtmax[stimcount] = dvdt;
			t1apd[stimcount] = t;
		}
		if (v>=(vmax[stimcount]-0.5*(vmax[stimcount]-rmbp[stimcount])))
			t2apd[stimcount] = t;
		if (v>=(vmax[stimcount]-0.9*(vmax[stimcount]-rmbp[stimcount])))
			t3apd[stimcount] = t;

		// Print to file
		printtofile();

		// Update time
		t        += dt;
		stimtime += dt;
		print_cnt++;

	} // End of time loop

	// Determine DI and APD
	apd50[beats] = t2apd[beats] - t1apd[beats];
	apd90[beats] = t3apd[beats] - t1apd[beats];
	di[beats-1]  = t1apd[beats] - t3apd[beats-1];

	// Print to screen
	printf ("Finished... DI = %g, APD50 = %g ms, APD90 = %g ms\n", di[beats-1], apd50[beats], apd90[beats]);

	// Close output file
	fclose(output_file);

} // End of main function


/********** Functions describing currents and concentration changes begin here **********/

void compute_calciumhandling ()
{
	// INTRACELLULAR CALCIUM RELEASE. This is how it is calculated for the 0D deterministic model in Mike's code.
	// Determine cell excitation state.
	if (ex_switch == 0 && v > -30) ex_switch = 1; // Cell is not excited, and voltage crosses excitation threshold: cell therefore becomes excited.
	if (ex_switch == 1 && v < -65) ex_switch = 0; // Cell is excited, and voltage crosses repolarisation threshold: cell is therefore no longer excited.
	// RyR calcium-dependent opening/activation.
	for (i = 0; i < 5; i++) { // Not sure why this is looped.
		RyR_alpha_CO = RyR_ka * pow(ca_ss + tau_ds*JCaL, RyR_H);
		RyR_beta_CO  = RyR_kb * (1.0 + 0.4/(1.0 + exp(-(ca_jsr_t_ex - 1100.0)/32.0))); // Scale the RyR transition rate, open to closed (calcium-dependent);
 		RyR_OA += 0.2*dt * (RyR_alpha_CO * (1.0-RyR_OA)  - RyR_beta_CO * RyR_OA);
    }
    // RyR calsequestrin-dependent inactivation.
	csqn         = (Bcsqn * Kcsqn) / (1e-3*ca_jsr + Kcsqn);	 // The 1e-3 is to convert to appropriate units of mM.
	RyR_M_ss     = 1.0 / (1.0 + exp(-6.5*(csqn-6.37)));
	RyR_alpha_M  =        RyR_M_ss   / RyR_M_tau_1 ;
	RyR_beta_M   = (1.0 - RyR_M_ss ) / RyR_M_tau_2 ;
	RyR_M       += dt * (RyR_alpha_M  * (1.0 - RyR_M) - RyR_beta_M  * RyR_M);
	RyR_Mi_ss    = 1.0 / (1.0 + exp(12.0*(RyR_M-0.5)));
	RyR_alpha_AI = (1.0 - RyR_Mi_ss) / RyR_Mi_tau_1;
	RyR_beta_AI  =        RyR_Mi_ss  / RyR_Mi_tau_2;
	RyR_Mi       += dt * (RyR_alpha_AI * (1.0 - RyR_Mi) - RyR_beta_AI  * RyR_Mi);
    // RyR flux.
 	Krel = ex_switch * N_RyR * RyR_OA * (1.0-(0.75*RyR_Mi)) * Jrel_max / vol_ds; // Mi contributes up to 75% total inactivation.
	Jrel = (scale_RyR/100.0) * Krel * (ca_jsr - ca_ds);

	// L-TYPE CALCIUM CHANNEL FLUX.
 	// Voltage activation.
//  The following two lines are Pandit model formulations.
	LTCC_d_ss    = 1.0/(1.0+exp((v+15.3)/-5.0));
	LTCC_d_tau   = 1000.0*(0.00305*exp(-0.0045*(v+7.0)*(v+7.0))+0.00105*exp(-0.002*(v-18.0)*(v-18.0))+0.00025);
//  The following two lines are Colman model formulations.
//	LTCC_d_ss  = 1.0 / (1.0 + exp(-(v-5.0)/6.24));
//	LTCC_d_tau = (v == 5.0) ? LTCC_d_ss * (1.0 - exp(-(v-5.0)/6.24)) / (0.035 * (v-5.0+1.0e-10)) : LTCC_d_ss * (1.0 - exp(-(v-5.0)/6.24)) / (0.035 * (v-5.0));  // To avoid divide by zero in LTTC_d_tau calculation.
	LTCC_d_a12 = LTCC_d_ss / LTCC_d_tau;
    LTCC_d_b12 = (1.0 - LTCC_d_ss) / LTCC_d_tau;
    dLTCC_d1_dt = LTCC_d2 * LTCC_d_b12 - LTCC_d1 * LTCC_d_a12;
	dLTCC_d2_dt = LTCC_d1 * LTCC_d_a12 + LTCC_d3 * LTCC_d_b23 - LTCC_d2 * (LTCC_d_b12 + LTCC_d_a23);
    dLTCC_d3_dt = LTCC_d2 * LTCC_d_a23 - LTCC_d3 * LTCC_d_b23;
    LTCC_d1 += dt * dLTCC_d1_dt;
//	LTCC_d2 += dt * dLTCC_d2_dt;
    LTCC_d3 += dt * dLTCC_d3_dt;
	LTCC_d2  = 1.0 - LTCC_d1 - LTCC_d3; // Using that gates must sum to 1 to avoid the longer computation of gate LTCC_d2.
	// Voltage inactivation.
//  The following two lines are Pandit model formulations.
	LTCC_f_ss  = 1.0/(1.0+exp((v+26.7)/5.4));
	LTCC_f_tau = 1000.0*(0.105*exp(-1.0*((v+45.0)/12.0)*((v+45.0)/12.0))+0.04/(1.0+exp((-1.0*v+25.0)/25.0))+0.015/(1.0+exp((v+75.0)/25.0))+0.0017);
//  The following two lines are Colman model formulations.
//	LTCC_f_ss  = 1.0 / (1.0 + exp((v+32.06)/8.6));
//	LTCC_f_tau = 1.0 / (0.0197 * exp(-((0.0337*(v+7.0))*((0.0337*(v+7.0))))) + 0.02);
    LTCC_f     = LTCC_f_ss - (LTCC_f_ss - LTCC_f) * exp(-dt / LTCC_f_tau); // Calculate f using Rush-Larsen scheme.
    // Ca inactivation.
    LTCC_fca_ss = 1.0 / (1.0 + (ca_ds/LTCC_ca_bar)*(ca_ds/LTCC_ca_bar));
    LTCC_fca    = LTCC_fca_ss - (LTCC_fca_ss - LTCC_fca) * exp(-dt / LTCC_fca_tau); // Calculate fca using Rush-Larsen scheme.
    // Maximal LTCC flux.
	LTCC_z = (v == 0.0) ? (v+1.0e-10)*F/(R*T) : v*F/(R*T);	// Otherwise JCaL_bar is zero.
	LTCC_ca = (ca_ds > 40.0) ? 40.0 : ca_ds;				// Maximum Ca "seen" by LTCC. Not in Mike's paper, but in Mike's code.
	JCaL_bar = (1.0/vol_ds) * 4.0 * LTCC_PCa * LTCC_z * F * ( (0.5 * LTCC_gamma * LTCC_ca*1e-3 * exp(2.0*LTCC_z) - LTCC_gamma * cao) / (exp(2.0*LTCC_z) - 1.0) );
   	// LTCC flux.
    JCaL = (scale_ical/100.0) * -(NLTCC * JCaL_bar * LTCC_d3 * LTCC_f * LTCC_fca);

 	// CALCIUM BUFFERING.
	// Instantaneous buffering in the cytoplasm.
	Bcyto  = Bcam      * Kcam      / ( (ca_cyto + Kcam     )*(ca_cyto + Kcam     ) );
	Bcyto += Bsr       * Ksr_cyto  / ( (ca_cyto + Ksr_cyto )*(ca_cyto + Ksr_cyto ) );
	Bcyto += Bmca_cyto * Kmca_cyto / ( (ca_cyto + Kmca_cyto)*(ca_cyto + Kmca_cyto) ); // NOTE: In Mike's paper the parameter 'Bmca' is the same for cytoplasm and subspace, but in the distributed code they are different. Mike has confirmed the code is correct.
	Bcyto += Bmmg      * Kmmg_cyto / ( (ca_cyto + Kmmg_cyto)*(ca_cyto + Kmmg_cyto) );
	Bcyto *= C_cyto;
	Bcyto += 1.0;
    Bcyto  = 1.0 / Bcyto;
	// Instantaneous buffering in the subspace.
    Bss  = Bcam    * Kcam    / ( (ca_ss + Kcam   )*(ca_ss + Kcam   ) );
    Bss += Bsr     * Ksr_ss  / ( (ca_ss + Ksr_ss )*(ca_ss + Ksr_ss ) );
    Bss += Bmca_ss * Kmca_ss / ( (ca_ss + Kmca_ss)*(ca_ss + Kmca_ss) ); // NOTE: In Mike's paper the parameter 'Bmca' is the same for cytoplasm and subspace, but in the distributed code they are different. Mike has confirmed the code is correct.
	Bss += Bmmg    * Kmmg_ss / ( (ca_ss + Kmmg_ss)*(ca_ss + Kmmg_ss) );
    Bss *= C_ss;
    Bss += 1.0;
    Bss  = 1.0 / Bss;
	// Instantaneous buffering in the JSR.
	Bjsr = 1.0 / (1.0 + (Kcsqn * Bcsqn) / ((Kcsqn + 1e-3*ca_jsr)*(Kcsqn + 1e-3*ca_jsr)) ); // 1e-3 is to convert Ca_jsr to mM (buffering is dimensionless; params are in mM).

	// INTRACELLULAR CALCIUM UPTAKE AND LEAK.
    Jup_cai_term   = (ca_cyto / Jup_KCai  ) * (ca_cyto / Jup_KCai  );
    Jup_cansr_term = (ca_nsr  / Jup_KCansr) * (ca_nsr  / Jup_KCansr);
    Jup = (scale_SERCA/100.0) * Jup_max * ((Jup_cai_term - Jup_cansr_term) / (1.0 + Jup_cai_term + Jup_cansr_term));
    Jleak = (scale_SR_leak/100.0) * Jleak_max * ((ca_nsr*ca_nsr) / (ca_nsr*ca_nsr + Jleak_KCansr*Jleak_KCansr)) * (ca_nsr - ca_cyto);

	// SODIUM-CALCIUM EXCHANGER FLUX.
 	// In subspace:
	NCX_Ka = 1.0 / (1.0 + (NCX_Kda/ca_ss)*(NCX_Kda/ca_ss)*(NCX_Kda/ca_ss));
    NCX_t1 = NCX_KmCai * nao*nao*nao * (1.0 + (nai/NCX_KmNai)*(nai/NCX_KmNai)*(nai/NCX_KmNai));
    NCX_t2 = NCX_KmNao*NCX_KmNao*NCX_KmNao * ca_ss * (1 + (ca_ss/NCX_KmCai));
    NCX_t3 = NCX_KmCao * nai*nai*nai + nai*nai*nai*cao + nao*nao*nao*ca_ss;
    NCX_z = (v * F) / (R * T);
	NCX_numerator   = NCX_Ka * NCX_Gbar * ( exp(NCX_eta*NCX_z) * nai*nai*nai * cao - exp((NCX_eta-1.0)*NCX_z) * nao*nao*nao * ca_ss );
	NCX_denomenator = (NCX_t1 + NCX_t2 + NCX_t3) * (1.0 + NCX_Ksat * exp((NCX_eta-1.0)*NCX_z));
	JNaCa = (scale_inaca/100.0) * NCX_numerator / NCX_denomenator;
	JNaCa_ss   = Fjunc  * JNaCa / vol_ss;			// NOTE: The Fjunc term is not properly described in Mike's paper, but distributes the current between cytoplasm and subspace.
 	// In cytoplasm:
    NCX_Ka = 1.0 / (1.0 + (NCX_Kda/ca_cyto)*(NCX_Kda/ca_cyto)*(NCX_Kda/ca_cyto));
    NCX_t1 = NCX_KmCai * nao*nao*nao * (1.0 + (nai/NCX_KmNai)*(nai/NCX_KmNai)*(nai/NCX_KmNai));
    NCX_t2 = NCX_KmNao*NCX_KmNao*NCX_KmNao * ca_cyto * (1 + (ca_cyto/NCX_KmCai));
    NCX_t3 = NCX_KmCao * nai*nai*nai + nai*nai*nai*cao + nao*nao*nao*ca_cyto;
    NCX_z = (v * F) / (R * T);
	NCX_numerator   = NCX_Ka * NCX_Gbar * ( exp(NCX_eta*NCX_z) * nai*nai*nai * cao - exp((NCX_eta-1.0)*NCX_z) * nao*nao*nao * ca_cyto );
	NCX_denomenator = (NCX_t1 + NCX_t2 + NCX_t3) * (1.0 + NCX_Ksat * exp((NCX_eta-1.0)*NCX_z));
	JNaCa = (scale_inaca/100.0) * NCX_numerator / NCX_denomenator;
	JNaCa_cyto = (1.0 - Fjunc) * JNaCa / vol_cyto ;	// NOTE: The Fjunc term is not properly described in Mike's paper, but distributes the current between cytoplasm and subspace.

	// BACKGROUND CALCIUM CHANNEL FLUX.
	// In subspace:
    ecab = ((R*T)/(2.0*F))*log(cao/(1e-3*ca_ss));	// The 1e-3 is to convert to appropriate units of mM.
	JCab = (scale_icab/100.0) * Cab_gbar * (v - ecab);
	JCab_ss   =        Fjunc  * JCab / vol_ss;		// NOTE: The Fjunc term is not properly described in Mike's paper, but distributes the current between cytoplasm and subspace.
	// In cytoplasm:
    ecab = ((R*T)/(2.0*F))*log(cao/(1e-3*ca_cyto)); // The 1e-3 is to convert to appropriate units of mM.
	JCab = (scale_icab/100.0) * Cab_gbar * (v - ecab);
	JCab_cyto = (1.0 - Fjunc) * JCab / vol_cyto ;	// NOTE: The Fjunc term is not properly described in Mike's paper, but distributes the current between cytoplasm and subspace.

	// SARCOLEMMAL SODIUM PUMP FLUX.
	// In subspace:
	JCaP = (scale_ipca/100.0) * CaP_gbar * ca_ss   / (CaP_Km + ca_ss  );
	JCaP_ss   =        Fjunc  * JCaP / vol_ss;		// NOTE: The Fjunc term is not properly described in Mike's paper, but distributes the current between cytoplasm and subspace.
	// In cytoplasm:
	JCaP = (scale_ipca/100.0) * CaP_gbar * ca_cyto / (CaP_Km + ca_cyto);
	JCaP_cyto = (1.0 - Fjunc) * JCaP / vol_cyto ;	// NOTE: The Fjunc term is not properly described in Mike's paper, but distributes the current between cytoplasm and subspace.

	// Troponin buffering and force. (Some troponin buffering and force equations are "pre-calculated" in the main function.)
	// Note: this is not calculated in Harley's model, so just set Jtrpn to zero.
/*	Knp_trpn = Kpn_trpn * pow( (Ltrpn_ca / (Khalf_trpn * BLtrpn)) , Ntrpn);
	dP0_dt = -(Kpn_trpn + f01) * P0 + Knp_trpn * N0 + g01_SL * P1;
	dP1_dt = -(Kpn_trpn + f12 + g01_SL) * P1 + Knp_trpn * N1 + f01 * P0 + g12_SL * P2; // NOTE: The last term in this equation (P2) is incorrectly written as P1 in Mike's paper.
	dP2_dt = -(f23 + g12_SL) * P2 + f12 * P1 + g23_SL * P3;
	dP3_dt = -g23_SL * P3 + f23 * P2; // NOTE: The 'f23' term in this equation (P2) is incorrectly written as 'f23_SL' in Mike's paper.
	P0 += dt * dP0_dt;
	P1 += dt * dP1_dt;
	P2 += dt * dP2_dt;
	P3 += dt * dP3_dt;
	dN0_dt = - dP0_dt - dP1_dt - dP2_dt - dP3_dt - dN1_dt; // NOTE: The first negative sign on the right hand-side (before 'dP0_dt') is missing from the equation in Mike's paper.
	dN1_dt =  Kpn_trpn * P1 - (Knp_trpn + g01_SL) * N1;
	N0 += dt * dN0_dt;
	N1 += dt * dN1_dt;
	Fnorm = (P1 + N1 + 2.0*P2 + 3*P3) / (P1_max + 2.0*P2_max + 3*P3_max);
	dHtrpn_ca_dt = (KHtrpn_pos * ca_cyto * (BHtrpn - Htrpn_ca)) - (KHtrpn_neg * Htrpn_ca);
	dLtrpn_ca_dt = (KLtrpn_pos * ca_cyto * (BLtrpn - Ltrpn_ca)) - (KLtrpn_neg * (1.0-((2.0/3.0)*Fnorm)) * Ltrpn_ca);
	Htrpn_ca += dt * dHtrpn_ca_dt;
	Ltrpn_ca += dt * dLtrpn_ca_dt;
	Jtrpn = dHtrpn_ca_dt + dLtrpn_ca_dt;
*/	Jtrpn = 0.0;

	// FUNDAMENTAL EQUATIONS FOR CALCIUM CONCENTRATION.
	// Calcium transfer between compartments.
	Jss  = (ca_ss  - ca_cyto) / tau_ss ;
	Jds  = (ca_ds  - ca_ss  ) / tau_ds ;
	Jjsr = (ca_nsr - ca_jsr ) / tau_jsr;
	// Reaction terms.
	phi_cyto = JNaCa_cyto - JCaP_cyto - JCab_cyto - (Jup - Jleak) - Jtrpn;
	phi_nsr  = (Jup - Jleak) * (vol_cyto / vol_nsr);
	phi_ss   = JNaCa_ss - JCab_ss - JCaP_ss;
	phi_jsr  = -Jrel * (vol_ds / vol_jsr);
 	// Rate of change of calcium concentrations.
	dcacyto_dt = Bcyto * (phi_cyto + (vol_ss/vol_cyto)*Jss);
	dcass_dt   = Bss   * (phi_ss - Jss + (vol_ds/vol_ss)*Jds);
	dcansr_dt  = phi_nsr - (vol_jsr/vol_nsr)*Jjsr;
	dcajsr_dt  = Bjsr * (phi_jsr + Jjsr);
	// Update calcium concentrations.
	ca_ds      = (ca_ss + tau_ds * (Krel * ca_jsr + JCaL)) / (1.0 + tau_ds * Krel);  // Quasi steady-state approximation.
	ca_ss     += dt * dcass_dt;
	ca_cyto   += dt * dcacyto_dt;
	ca_nsr    += dt * dcansr_dt;
	ca_jsr    += dt * dcajsr_dt;

	// Currents from flux: Cm in pF; F in C/mmol; vol in um^3
	ical      = -JCaL       * (1e-3/Cm) * 2.0 * F * vol_ds   * N_CRU;
	incx_cyto =  JNaCa_cyto * (1e-3/Cm) *       F * vol_cyto * N_CRU;
	incx_ss   =  JNaCa_ss   * (1e-3/Cm) *       F * vol_ss   * N_CRU;
	icap_cyto =  JCaP_cyto  * (1e-3/Cm) * 2.0 * F * vol_cyto * N_CRU;
	icap_ss   =  JCaP_ss    * (1e-3/Cm) * 2.0 * F * vol_ss   * N_CRU;
	icab_cyto =  JCab_cyto  * (1e-3/Cm) * 2.0 * F * vol_cyto * N_CRU;
	icab_ss   =  JCab_ss    * (1e-3/Cm) * 2.0 * F * vol_ss   * N_CRU;
	incx      =  incx_cyto + incx_ss;
	icap      =  icap_cyto + icap_ss;
	icab      =  icab_cyto + icab_ss;

	// Convert ca_cyto (uM) from Mike's calcium model to cai (mM) to match Gattoni model ion concentration units (for output files).
	cai = ca_cyto / 1000.0;
}

void compute_ina ()
{
	ina_mss		= 1.0/(1.0+exp((v+45.0)/-6.5 ));
	ina_hss		= 1.0/(1.0+exp((v+76.1)/ 6.07));
	ina_jss		= 1.0/(1.0+exp((v+76.1)/ 6.07));
	ina_taum	= 1.36/(( 0.32*(v+47.13))/(1.0-exp(-0.1*(v+47.13)))+ 0.08*exp(-v/11.0));
	ina_tauh	= v >= -40.0 ? 0.4537*(1.0+exp(-(v+10.66)/11.1)) : 3.49/( 0.1350*exp(-(v+80.0)/6.8)+ 3.56*exp( 0.079*v)+ 310000.0*exp( 0.35*v));
	ina_tauj	= v >= -40.0 ? 11.63*(1.0+exp(-0.1*(v+32.0)))/exp(-2.535e-07*v) : 3.49/(((v+37.78)/(1.0+exp( 0.311*(v+79.23))))*(-127140.0*exp( 0.2444*v)-3.47400e-05*exp(-0.04391*v))+(0.1212*exp(-0.01052*v))/(1.0+exp(-0.1378*(v+40.14))));
	ina_m		= ina_mss - (ina_mss - ina_m) * exp(-dt / ina_taum);
	ina_h		= ina_hss - (ina_hss - ina_h) * exp(-dt / ina_tauh);
	ina_j		= ina_jss - (ina_jss - ina_j) * exp(-dt / ina_tauj);
	ina			= (scale_ina/100.0) * (gna*ina_m*ina_m*ina_m*ina_h*ina_j*(v - ena));
}

void compute_ito ()
{
	ito_rss		= 1.0/(1.0+exp((v+10.6)/-11.42  ));
	ito_sss		= 1.0/(1.0+exp((v+45.3)/  6.8841));
	ito_slowss	= 1.0/(1.0+exp((v+45.3)/  6.8841));
	ito_taur	= 100.0/( 45.16*exp( 0.03577*(v+50.0))+ 98.9*exp( - 0.1*(v+38.0)));
	ito_taus	= 20.0*exp(- pow((v+70.0)/25.0, 2.0))+35.0;
	ito_tauslow	= 1300.0*exp(- pow((v+70.0)/30.0, 2.0))+35.0;
	ito_r		= ito_rss - (ito_rss - ito_r) * exp(-dt / ito_taur);
	ito_s		= ito_sss - (ito_sss - ito_s) * exp(-dt / ito_taus);
	ito_slow	= ito_slowss - (ito_slowss - ito_slow) * exp(-dt / ito_tauslow);
	ito			= (scale_ito/100.0) * (gto*ito_r*( gto_a*ito_s+ gto_b*ito_slow)*(v - ek));
}

void compute_iss ()
{
	iss_rssss	= 1.0/(1.0+exp((v+11.5)/-11.82));
	iss_sssss	= 1.0/(1.0+exp((v+87.5)/ 10.3 ));
	iss_taurss	= 10000.0/( 45.1600*exp( 0.03577*(v+50.0))+ 98.9*exp( - 0.1*(v+38.0)));
	iss_rss		= iss_rssss - (iss_rssss - iss_rss) * exp(-dt / iss_taurss);
	iss_sss		= iss_sssss - (iss_sssss - iss_sss) * exp(-dt / iss_tausss);
	iss			= (scale_iss/100.0) * (gss*iss_rss*iss_sss*(v - ek));
}

void compute_ik1 ()
{
	ik1_t1		= 0.048 / ( exp((v+37.0)/25.0) + exp((v+37.0)/-25.0) ) + 0.01;
	ik1_t2		= 0.001 / ( 1.0 + exp((v-ek-76.77)/-17.0) );
	ik1_t3		= gk1*(v-ek-1.73) / ( (1.0 + exp( 1.613*F*(v-ek-1.73) /(R*T) )) * (1.0 + exp((ko-0.9988)/-0.124) ) );
	ik1   		= 10000.0 * (scale_ik1/100.0) * (ik1_t1 * ik1_t2 + ik1_t3); // The 10000.0 scaling factor is to convert to units in Harley's integrated model.
}

void compute_if ()
{
	if_yss		= 1.0/(1.0+exp((v+138.6)/10.48));
	if_tauy		= 1000.0/( 0.11885*exp((v+80.0)/28.37)+ 0.5623*exp((v+80.0)/- 14.19));
	if_y		= if_yss - (if_yss - if_y) * exp(-dt / if_tauy);
	if_k		= (scale_if/100.0) * (gf*if_y*gfk *(v - ek ));
	if_na		= (scale_if/100.0) * (gf*if_y*gfna*(v - ena));
	if_tot		= if_na+if_k;
}

void compute_ib ()
{
	ibk			= (scale_ikb /100.0) * gbk *(v - ek);
	ibna		= (scale_inab/100.0) * gbna*(v - ena);
}

void compute_inak ()
{
	inak_nu1	= inak_gamma*pow(1.0+inak_kdnaio/nai, 2.0)*(1.0+(inak_kdnais/nai)*exp(((-inak_delta*F*v)/R)/T))+ pow(1.0+inak_alpha/ko, 2.0)*(1.0+(nao/inak_kdnaes)*exp(((-(1.0 - inak_delta)*F*v)/R)/T));
	inak		= (scale_inak/100.0) * ((inak_max*(inak_gamma+1.0))/inak_nu1);
}

void compute_v ()
{
	dvdt  = -(ina+ito+iss+if_tot+ik1+ibna+ibk+inak+icab+incx+icap+ical+istim);
	v    += dt * dvdt;
}

void printtofile ()
{
	if(print_cnt >= print_step && t>=(bcl*(beats-(print_aps-1))-10)) {
		print_cnt = 0;
		fprintf(output_file,"%f\t%f\t%f\t%f\t%f\t%f\t%f\t%f\t%f\t%f\t%f\t%f\t%f\t%f\t%f\n", t-(beats-(print_aps))*bcl-S2, v, ca_cyto, ina, ical, ito, iss, ik1, if_tot, incx, inak, ibna, icab, ibk, icap);
	}
}
